# Supplementary material for: Twisted Nanographenes with Robust Conformational Stability
Source: Nanomaterials (Basel). 2024 Oct 30;14(21):1737. doi: 10.3390/nano14211737 (PMC11547671; doi:10.3390/nano14211737)
Supplement: Supplementary file 1 [file nanomaterials-14-01737-s001.zip]

Archive with 1 entries (1 files):
- nanomaterials-3260933-supplementary.pdf
